# Supplementary material for: Correction and Accuracy of PurpleAir PM2.5 Measurements for Extreme Wildfire Smoke
Source: Sensors (Basel). 2022 Dec 10;22(24):9669. doi: 10.3390/s22249669 (PMC9784900; doi:10.3390/s22249669)
Supplement: Supplementary file 1 [file sensors-22-09669-s001.zip]

Archive with 1 entries (1 files):
- sensors-2052600-supplementary.pdf
